# Supplementary material for: Association between Dietary Niacin Intake and Migraine among American Adults: National Health and Nutrition Examination Survey
Source: Nutrients. 2022 Jul 25;14(15):3052. doi: 10.3390/nu14153052 (PMC9330821; doi:10.3390/nu14153052)
Supplement: Supplementary file 1 [file nutrients-14-03052-s001.zip]

Archive with 1 entries (1 files):
- nutrients-1825035-supplementary.pdf
